# Supplementary material for: Whole-Genome Sequence Analysis of Bombella intestini LMG 28161T, a Novel Acetic Acid Bacterium Isolated from the Crop of a Red-Tailed Bumble Bee, Bombus lapidarius
Source: PLoS One. 2016 Nov 16;11(11):e0165611. doi: 10.1371/journal.pone.0165611 (PMC5112900; doi:10.1371/journal.pone.0165611)
Supplement: S1 Table — Abbrevation “com, sfl, sac” and “asp” before “|” represent Commensakibacter intestini A911, Saccharibacter floricola DSM 15669T, Saccharibacter sp. AM169 and Asaia platycodi SF2.1, respectively. The number after “|” refers to sequence locus in each of the genome. (XLSX) [file pone.0165611.s001.xlsx]

## Sheet: S1 Table
S1 Table. Group of core orthologs only found among Asaia platycodi SF2.1, Commensalibacter intestini A911, Saccharibacter sp. AM169 and Saccharibacter floricola DSM 15669T but not in Bombella intestini LMG 28161T. Abbrevations "com, sfl, sac" and "asp" before "|" represent Commensalibacter intestini A911, Saccharibacter floricola DSM 15669T, Saccharibacter sp. AM169 and Asaia platycodi SF2.1, res…
Hypothetical protein	ortho6: com|WP_008855002.1 com|WP_008855003.1 asp|WP_023979066.1 asp|WP_023979724.1 asp|WP_023979860.1 com|WP_008854371.1 com|WP_008854828.1 sac|WP_052348986.1 sfl|WP_018979941.1
Hypothetical protein	ortho60: com|WP_008854450.1 com|WP_008854451.1 sfl|WP_018979134.1 sac|WP_052349113.1 asp|WP_023978138.1
Hypothetical protein	ortho61: sfl|WP_018979410.1 sfl|WP_018980311.1 com|WP_008854349.1 sac|WP_052349248.1 asp|WP_023977157.1
Integrase,peroxiredoxin	ortho65: asp|WP_023977145.1 asp|WP_051757680.1 com|WP_008855075.1 sac|WP_043560286.1 sfl|WP_018979083.1
glycosyl transferase	ortho726: com|WP_008855053.1 sfl|WP_018981032.1 sac|WP_043559875.1 asp|WP_023979225.1 com|WP_008854816.1
preprotein translocase subunit SecE	ortho997: com|WP_008852999.1 sfl|WP_026294301.1 sac|WP_043559690.1 asp|WP_031241587.1
D-alanine--D-alanine ligase	ortho999: com|WP_008853083.1 sfl|WP_018979700.1 sac|WP_052349031.1 asp|WP_023977571.1
30S ribosomal protein S18,50S ribosomal protein L9	ortho1003: com|WP_008853221.1 sac|WP_043557897.1 sfl|WP_018980241.1 asp|WP_023977645.1
rod shape-determining protein MreC	ortho1005: com|WP_008853239.1 sfl|WP_018980258.1 sac|WP_043557909.1 asp|WP_023978942.1
GABA permease	ortho1008: com|WP_008853284.1 sac|WP_052349139.1 sfl|WP_018980043.1 asp|WP_031241038.1
rod shape-determining protein MreC	ortho1009: com|WP_008853293.1 sfl|WP_018979098.1 sac|WP_043560775.1 asp|WP_031240780.1
Hypothetical protein	ortho1012: com|WP_008853306.1 sfl|WP_018979751.1 sac|WP_052348960.1 asp|WP_051395924.1
Hypothetical protein	ortho1015: com|WP_008853326.1 sfl|WP_018980022.1 sac|WP_052349218.1 asp|WP_035444477.1
Hypothetical protein	ortho1016: com|WP_008853339.1 sfl|WP_018980009.1 sac|WP_052349172.1 asp|WP_023979364.1
Hypothetical protein	ortho1022: com|WP_008853451.1 sfl|WP_018980121.1 sac|WP_043558433.1 asp|WP_035444165.1
DNA-3-methyladenine glycosylase, hypothetical protein	ortho1024: com|WP_008853523.1 sfl|WP_018979847.1 sac|WP_043559077.1 asp|WP_023977835.1
DNA-3-methyladenine glycosylase	ortho1025: com|WP_008853566.1 sfl|WP_018980992.1 sac|WP_043559796.1 asp|WP_051395868.1
glucan biosynthesis glucosyltransferase H	ortho1026: com|WP_008853570.1 sfl|WP_018980744.1 sac|WP_052349015.1 asp|WP_035444358.1
chloride channel protein	ortho1032: com|WP_008853718.1 sfl|WP_051081295.1 sac|WP_052349166.1 asp|WP_035439999.1
Hypothetical protein	ortho1035: com|WP_008853790.1 sfl|WP_051081271.1 sac|WP_043561285.1 asp|WP_023979217.1
phosphoribosylformylglycinamidine synthase II	ortho1036: com|WP_008853794.1 sac|WP_052349074.1 sfl|WP_018979358.1 asp|WP_035443853.1
Hypothetical protein	ortho1037: com|WP_008853796.1 sfl|WP_018979356.1 sac|WP_052349075.1 asp|WP_023979210.1
indole-3-glycerol-phosphate synthase	ortho1038: com|WP_008853806.1 sac|WP_043560355.1 sfl|WP_018979342.1 asp|WP_031239899.1
Hypothetical protein	ortho1042: com|WP_008854005.1 sfl|WP_018980388.1 sac|WP_052349064.1 asp|WP_035439465.1
membrane protein insertase YidC	ortho1043: com|WP_008854038.1 sfl|WP_018979186.1 sac|WP_043560648.1 asp|WP_035443889.1
GTP pyrophosphokinase	ortho1046: com|WP_008854061.1 sfl|WP_026294044.1 sac|WP_043561436.1 asp|WP_051395864.1
RNA degradosome polyphosphate kinase	ortho1047: com|WP_008854068.1 sfl|WP_018979271.1 sac|WP_052349084.1 asp|WP_023978393.1
Hypothetical protein	ortho1050: com|WP_008854112.1 sac|WP_043560551.1 sfl|WP_018979233.1 asp|WP_031240584.1
Hypothetical protein	ortho1051: com|WP_008854123.1 sfl|WP_018979218.1 sac|WP_052349090.1 asp|WP_023978463.1
excinuclease ABC subunit B	ortho1052: com|WP_008854136.1 sfl|WP_051081270.1 sac|WP_052349096.1 asp|WP_023978472.1
membrane protein	ortho1053: com|WP_008854156.1 sfl|WP_018980145.1 sac|WP_052348882.1 asp|WP_023979903.1
D-alanyl-D-alanine carboxypeptidase	ortho1054: com|WP_008854165.1 sfl|WP_018980138.1 sac|WP_052348884.1 asp|WP_051395790.1
Hypothetical protein	ortho1057: com|WP_008854250.1 sfl|WP_018980724.1 sac|WP_043559732.1 asp|WP_023979107.1
Hypothetical protein	ortho1058: com|WP_008854251.1 sfl|WP_018980725.1 sac|WP_052349010.1 asp|WP_023979108.1
ABC transporter ATP-binding protein	ortho1060: com|WP_008854254.1 sfl|WP_018980728.1 sac|WP_043559742.1 asp|WP_051395898.1
Hypothetical protein	ortho1061: com|WP_008854272.1 sac|WP_043560930.1 sfl|WP_018979960.1 asp|WP_023977251.1
apolipoprotein N-acyltransferase	ortho1063: com|WP_008854308.1 sfl|WP_018979718.1 sac|WP_043558905.1 asp|WP_023979766.1
Hypothetical protein	ortho1067: com|WP_008854382.1 sfl|WP_018979443.1 sac|WP_052349252.1 asp|WP_023977196.1
Hypothetical protein	ortho1071: com|WP_008854602.1 sfl|WP_018979565.1 sac|WP_052349050.1 asp|WP_051395844.1
Hypothetical protein	ortho1081: com|WP_008854812.1 sfl|WP_018979516.1 sac|WP_052349055.1 asp|WP_023979221.1
Hypothetical protein	ortho1082: com|WP_008854821.1 sac|WP_052349057.1 sfl|WP_018979509.1 asp|WP_023979230.1
Hypothetical protein	ortho1086: com|WP_008854891.1 sfl|WP_018979117.1 asp|WP_023978654.1 sac|WP_052349121.1
SMC-Scp complex subunit ScpB	ortho1087: com|WP_008854893.1 sfl|WP_018979119.1 sac|WP_052349205.1 asp|WP_051395874.1
twin arginine-targeting protein translocase TatB	ortho1088: com|WP_008854894.1 sfl|WP_018979120.1 sac|WP_052349119.1 asp|WP_023978651.1
TetR family transcriptional regulator	ortho1090: com|WP_008854994.1 sfl|WP_018979942.1 sac|WP_043559253.1 asp|WP_035439955.1
outer membrane lipid asymmetry maintenance protein MlaD	ortho1091: com|WP_008855011.1 sfl|WP_018979936.1 sac|WP_052349002.1 asp|WP_023978262.1
DNA recombination/repair protein RecA	ortho1092: com|WP_008855025.1 sfl|WP_026294267.1 sac|WP_052349241.1 asp|WP_031241439.1
autotransporter strand-loop-strand O-heptosyltransferase	ortho1093: com|WP_008855094.1 sfl|WP_018979778.1 sac|WP_052348966.1 asp|WP_023979146.1
type I polyketide synthase	ortho1095: com|WP_008855096.1 sac|WP_052348968.1 sfl|WP_018979781.1 asp|WP_023979504.1
amidase	ortho1101: com|WP_040363677.1 sac|WP_043559339.1 sfl|WP_026294149.1 asp|WP_051395925.1
isoleucine--tRNA ligase	ortho1102: com|WP_040363678.1 sfl|WP_018979740.1 sac|WP_043558937.1 asp|WP_035444422.1
alpha/beta hydrolase	ortho1104: com|WP_040363694.1 sac|WP_043559620.1 sfl|WP_018980702.1 asp|WP_023979597.1
c-type cytochrome biogenesis protein CcmI	ortho1105: com|WP_040363705.1 sfl|WP_018980836.1 sac|WP_043560921.1 asp|WP_023977657.1
Hypothetical protein	ortho1106: com|WP_040363772.1 sfl|WP_018979338.1 sac|WP_052349077.1 asp|WP_023977378.1
Hypothetical protein	ortho1107: com|WP_040363777.1 sfl|WP_018980387.1 sac|WP_052349065.1 asp|WP_023978061.1
Hypothetical protein	ortho1109: com|WP_040363787.1 sfl|WP_018979656.1 sac|WP_052348939.1 asp|WP_051757659.1
nicotinamidase	ortho1113: com|WP_040363919.1 sac|WP_052349027.1 sfl|WP_018979710.1 asp|WP_031240723.1
N(6)-L-threonylcarbamoyladenine synthase TsaD	ortho1116: com|WP_040364112.1 sfl|WP_018979229.1 sac|WP_052349087.1 asp|WP_023978448.1
peptide transporter	ortho1118: com|WP_040364201.1 sfl|WP_018980068.1 sac|WP_043558049.1 asp|WP_023980003.1
ABC transporter permease	ortho1119: com|WP_040364203.1 sfl|WP_018979879.1 sac|WP_043559127.1 asp|WP_031240410.1
cytochrome d ubiquinol oxidase subunit II	ortho1126: com|WP_040364345.1 sfl|WP_018980553.1 sac|WP_043559149.1 asp|WP_023978130.1
Hypothetical protein	ortho1129: com|WP_050798296.1 sac|WP_052348865.1 sfl|WP_018980220.1 asp|WP_051395893.1
Hypothetical protein	ortho1130: com|WP_050798303.1 sac|WP_043561451.1 sfl|WP_018979146.1 asp|WP_031239885.1
serine acetyltransferase	ortho1134: com|WP_050798387.1 sfl|WP_018980805.1 sac|WP_052348912.1 asp|WP_023977808.1
Hypothetical protein	ortho1135: com|WP_050798396.1 sfl|WP_018979877.1 sac|WP_052348978.1 asp|WP_023978206.1
Hypothetical protein	ortho1136: com|WP_050798405.1 sac|WP_052348891.1 sfl|WP_018980077.1 asp|WP_051395977.1
cytochrome d terminal oxidase subunit 1	ortho1137: com|WP_050798417.1 sfl|WP_018980554.1 sac|WP_043559146.1 asp|WP_023978129.1
Hypothetical protein	ortho1139: com|WP_050798422.1 sfl|WP_018980155.1 sac|WP_052348915.1 asp|WP_031240995.1
two-component sensor histidine kinase	ortho1140: com|WP_050798431.1 sfl|WP_018979275.1 sac|WP_043558624.1 asp|WP_023979055.1
