# Supplementary material for: Whole-Genome Sequence Analysis of Bombella intestini LMG 28161T, a Novel Acetic Acid Bacterium Isolated from the Crop of a Red-Tailed Bumble Bee, Bombus lapidarius
Source: PLoS One. 2016 Nov 16;11(11):e0165611. doi: 10.1371/journal.pone.0165611 (PMC5112900; doi:10.1371/journal.pone.0165611)
Supplement: S2 Table — (XLSX) [file pone.0165611.s002.xlsx]

## Sheet: S2 Table
S2 Table. Unique genes found in Bombella intestini LMG 28161T.
gnl|AL01_00105 hypothetical protein
gnl|AL01_00320 hypothetical protein
gnl|AL01_00600 restriction endonuclease subunit R
gnl|AL01_00615 restriction endonuclease
gnl|AL01_01015 amino acid transporter
gnl|AL01_01025 amino acid transporter
gnl|AL01_01055 hypothetical protein
gnl|AL01_01060 hypothetical protein
gnl|AL01_01065 hypothetical protein
gnl|AL01_01080 hypothetical protein
gnl|AL01_01090 hypothetical protein
gnl|AL01_01095 glyoxalase
gnl|AL01_01140 hypothetical protein
gnl|AL01_01150 addiction module antitoxin RelB
gnl|AL01_01160 hypothetical protein
gnl|AL01_01175 hypothetical protein
gnl|AL01_01185 hypothetical protein
gnl|AL01_01190 hypothetical protein
gnl|AL01_01315 hypothetical protein
gnl|AL01_01325 hypothetical protein
gnl|AL01_01380 hypothetical protein
gnl|AL01_01480 hypothetical protein
gnl|AL01_01485 hypothetical protein
gnl|AL01_01510 hypothetical protein
gnl|AL01_02065 glycerol dehydrogenase
gnl|AL01_02070 glucose dehydrogenase
gnl|AL01_02310 amino acid permease
gnl|AL01_03115 hypothetical protein
gnl|AL01_03165 hypothetical protein
gnl|AL01_03170 hypothetical protein
gnl|AL01_03175 hypothetical protein
gnl|AL01_03195 type IV secretion system protein VirB9
gnl|AL01_03200 type IV secretion system protein VirB8
gnl|AL01_03210 hypothetical protein
gnl|AL01_03215 hypothetical protein
gnl|AL01_03225 type IV secretion system protein VirB3
gnl|AL01_03230 type IV secretion system pilin subunit VirB2
gnl|AL01_03235 transport secretion system IV VirB1 protein
gnl|AL01_03705 hypothetical protein
gnl|AL01_04125 hypothetical protein
gnl|AL01_04130 hypothetical protein
gnl|AL01_04145 hypothetical protein
gnl|AL01_04150 hypothetical protein
gnl|AL01_04415 membrane protein
gnl|AL01_04425 membrane protein
gnl|AL01_04440 membrane protein
gnl|AL01_04480 RND transporter
gnl|AL01_04690 nodulation protein
gnl|AL01_04970 hypothetical protein
gnl|AL01_04975 hypothetical protein
gnl|AL01_04980 hypothetical protein
gnl|AL01_04985 hypothetical protein
gnl|AL01_04995 hypothetical protein
gnl|AL01_05000 hypothetical protein
gnl|AL01_05010 hypothetical protein
gnl|AL01_05015 hypothetical protein
gnl|AL01_05030 hypothetical protein
gnl|AL01_05035 hypothetical protein
gnl|AL01_05040 hypothetical protein
gnl|AL01_05045 hypothetical protein
gnl|AL01_05050 hypothetical protein
gnl|AL01_05335 hypothetical protein
gnl|AL01_05350 hypothetical protein
gnl|AL01_05370 hypothetical protein
gnl|AL01_05790 hypothetical protein
gnl|AL01_06005 hypothetical protein
gnl|AL01_06285 hypothetical protein
gnl|AL01_06700 hypothetical protein
gnl|AL01_06760 lipoprotein
gnl|AL01_07180 hypothetical protein
gnl|AL01_07185 LysR family transcriptional regulator
gnl|AL01_07835 hypothetical protein
gnl|AL01_08070 hypothetical protein
gnl|AL01_08140 nodulation protein
gnl|AL01_08250 hypothetical protein
gnl|AL01_08375 pyruvate decarboxylase
gnl|AL01_08525 hypothetical protein
gnl|AL01_08675 hypothetical protein
gnl|AL01_08860 hypothetical protein
gnl|AL01_08895 hypothetical protein
gnl|AL01_09235 hypothetical protein
gnl|AL01_09370 hypothetical protein
gnl|AL01_09385 hypothetical protein
gnl|AL01_09470 hypothetical protein
gnl|AL01_09475 hypothetical protein
gnl|AL01_09530 hypothetical protein
